# Supplementary material for: The Influence of Body Fat Dynamics on Pulmonary Immune Responses in Murine Tuberculosis: Unraveling Sex-Specific Insights
Source: Int J Mol Sci. 2024 Jun 21;25(13):6823. doi: 10.3390/ijms25136823 (PMC11241512; doi:10.3390/ijms25136823)
Supplement: Supplementary file 1 [file ijms-25-06823-s001.zip]

Archive with 1 entries (1 files):
- ijms-2979478-supplementary.pdf
